# Supplementary material for: The Reliability and Validity of a New Laryngeal Palpation Tool for Static and Dynamic Examination
Source: J Clin Med. 2025 Sep 6;14(17):6309. doi: 10.3390/jcm14176309 (PMC12428919; doi:10.3390/jcm14176309)
Supplement: Supplementary file 1 [file jcm-14-06309-s001.zip]

Archive with 1 entries (1 files):
- jcm-3765584-supplementary.pdf
